# Supplementary material for: Laboratory transmission potential of British mosquitoes for equine arboviruses
Source: Parasit Vectors. 2020 Aug 12;13:413. doi: 10.1186/s13071-020-04285-x (PMC7425075; doi:10.1186/s13071-020-04285-x)
Supplement: Supplementary file 1 — Additional file 1: Table S1. Table of Cq values for all mosquito virus pairs. [file 13071_2020_4285_MOESM1_ESM.xlsx]

## Sheet: Sheet 1
Type	Day	Temperature	Cq	Relative Value	Species	Virus
Bodies	14	21	37.645	1.67985	Cs. annulata	JEV
Bodies	14	21	39.525	1.10176	Cs. annulata	JEV
Bodies	14	21	23.64	5.98633	Cs. annulata	JEV
Bodies	14	21	26.885	4.98851	Cs. annulata	JEV
Bodies	14	21	37.46	1.73674	Cs. annulata	JEV
Bodies	14	21	39.17	1.21092	Cs. annulata	JEV
Bodies	14	21	27.37	4.83937	Cs. annulata	JEV
Bodies	14	21	35.53	2.3302	Cs. annulata	JEV
Bodies	14	21	39.06	1.24474	Cs. annulata	JEV
Bodies	14	21	27.41	4.82707	Cs. annulata	JEV
Bodies	14	21	39.9	0.986447	Cs. annulata	JEV
Bodies	14	21	39.42	1.13405	Cs. annulata	JEV
Bodies	14	21	38.265	1.4892	Cs. annulata	JEV
Saliva	14	21	24.125	5.8372	Cs. annulata	JEV
Saliva	14	21	39.11	1.22937	Cs. annulata	JEV
Saliva	14	21	39.42	1.13405	Cs. annulata	JEV
Saliva	14	21	26.435	5.12688	Cs. annulata	JEV
Saliva	14	21	36.575	2.00887	Cs. annulata	JEV
Saliva	14	21	39.605	1.07716	Cs. annulata	JEV
Saliva	14	21	39.15	1.21707	Cs. annulata	JEV
Saliva	14	21	38.865	1.30471	Cs. annulata	JEV
Saliva	14	21	39.42	1.13405	Cs. annulata	JEV
Bodies	21	21	39.59	1.08177	Cs. annulata	JEV
Bodies	21	21	38.435	1.43693	Cs. annulata	JEV
Bodies	21	21	38.76	1.33699	Cs. annulata	JEV
Bodies	21	21	38.685	1.36005	Cs. annulata	JEV
Bodies	21	21	38.64	1.37389	Cs. annulata	JEV
Bodies	21	21	38.77	1.33392	Cs. annulata	JEV
Bodies	21	21	37.865	1.6122	Cs. annulata	JEV
Bodies	21	21	39.63	1.06947	Cs. annulata	JEV
Bodies	21	21	38.49	1.42002	Cs. annulata	JEV
Bodies	21	21	39.04	1.25089	Cs. annulata	JEV
Bodies	21	21	38.435	1.43693	Cs. annulata	JEV
Bodies	21	21	38.76	1.33699	Cs. annulata	JEV
Bodies	21	21	38.685	1.36005	Cs. annulata	JEV
Bodies	21	21	38.64	1.37389	Cs. annulata	JEV
Bodies	21	21	38.77	1.33392	Cs. annulata	JEV
Bodies	21	21	37.865	1.6122	Cs. annulata	JEV
Bodies	21	21	39.63	1.06947	Cs. annulata	JEV
Bodies	21	21	38.485	1.42155	Cs. annulata	JEV
Bodies	21	21	38.49	1.42002	Cs. annulata	JEV
Bodies	21	21	39.025	1.25551	Cs. annulata	JEV
Saliva	21	21	36.52	2.02578	Cs. annulata	JEV
Saliva	21	21	38.58	1.39234	Cs. annulata	JEV
Saliva	21	21	38.81	1.32162	Cs. annulata	JEV
Saliva	21	21	38.32	1.47229	Cs. annulata	JEV
Saliva	21	21	37.625	1.686	Cs. annulata	JEV
Saliva	21	21	37.185	1.8213	Cs. annulata	JEV
Saliva	21	21	39.375	1.14788	Cs. annulata	JEV
Saliva	21	21	37.82	1.62604	Cs. annulata	JEV
Saliva	21	21	38.15	1.52457	Cs. annulata	JEV
Saliva	21	21	36.895	1.91047	Cs. annulata	JEV
Saliva	21	21	37.68	1.66909	Cs. annulata	JEV
Saliva	21	21	35.275	2.40862	Cs. annulata	JEV
Saliva	21	21	39.135	1.22168	Cs. annulata	JEV
Saliva	21	21	38.56	1.39849	Cs. annulata	JEV
Saliva	21	21	37.94	1.58914	Cs. annulata	JEV
Bodies	28	21	37.465	1.7352	Cs. annulata	JEV
Bodies	28	21	38.85	1.30932	Cs. annulata	JEV
Bodies	28	21	39.01	1.26012	Cs. annulata	JEV
Saliva	28	21	39.06	1.24474	Cs. annulata	JEV
Bodies	14	24	38.47	1.42617	Cs. annulata	JEV
Bodies	14	24	37.275	1.79362	Cs. annulata	JEV
Bodies	14	24	38.82	1.31854	Cs. annulata	JEV
Bodies	14	24	38.785	1.32931	Cs. annulata	JEV
Bodies	14	24	38.42	1.44154	Cs. annulata	JEV
Bodies	14	24	38.6	1.38619	Cs. annulata	JEV
Bodies	14	24	39.42	1.13405	Cs. annulata	JEV
Bodies	21	24	37.095	1.84897	Cs. annulata	JEV
Bodies	21	24	38.59	1.38927	Cs. annulata	JEV
Bodies	21	24	38.79	1.32777	Cs. annulata	JEV
Bodies	21	24	38.175	1.51688	Cs. annulata	JEV
Bodies	21	18	26.505	5.10536	Cx. pipiens	JEV
Bodies	21	18	35.505	2.33789	Cx. pipiens	JEV
Bodies	21	18	22.025	6.48294	Cx. pipiens	JEV
Bodies	21	18	37.635	1.68293	Cx. pipiens	JEV
Bodies	21	18	37.385	1.7598	Cx. pipiens	JEV
Bodies	21	18	23.72	5.96173	Cx. pipiens	JEV
Bodies	21	18	34.02	2.79452	Cx. pipiens	JEV
Bodies	21	18	22.285	6.40299	Cx. pipiens	JEV
Bodies	21	18	33.82	2.85602	Cx. pipiens	JEV
Bodies	21	18	37.57	1.70291	Cx. pipiens	JEV
Bodies	21	18	36.545	2.0181	Cx. pipiens	JEV
Bodies	21	18	37.185	1.8213	Cx. pipiens	JEV
Bodies	21	18	24.745	5.64655	Cx. pipiens	JEV
Bodies	21	18	27.53	4.79017	Cx. pipiens	JEV
Bodies	21	18	33.87	2.84065	Cx. pipiens	JEV
Bodies	21	18	22.195	6.43066	Cx. pipiens	JEV
Bodies	21	18	32.78	3.17582	Cx. pipiens	JEV
Bodies	21	18	34.8	2.55468	Cx. pipiens	JEV
Saliva	21	18	25.83	5.31292	Cx. pipiens	JEV
Saliva	21	18	38.91	1.29087	Cx. pipiens	JEV
Saliva	21	18	39.55	1.09407	Cx. pipiens	JEV
Saliva	21	18	36.78	1.94583	Cx. pipiens	JEV
Saliva	21	18	25.5	5.41439	Cx. pipiens	JEV
Saliva	21	18	38.79	1.32777	Cx. pipiens	JEV
Saliva	21	18	39.21	1.19862	Cx. pipiens	JEV
Saliva	21	18	36.77	1.94891	Cx. pipiens	JEV
Saliva	21	18	24.33	5.77416	Cx. pipiens	JEV
Saliva	21	18	34.2	2.73917	Cx. pipiens	JEV
Saliva	21	18	33.15	3.06205	Cx. pipiens	JEV
Saliva	21	18	38.79	1.32777	Cx. pipiens	JEV
Bodies	14	21	33.33	1.51688	Oc. punctor	JEV
Bodies	14	21	37.63	1.51688	Oc. punctor	JEV
Bodies	14	21	37.195	1.51688	Oc. punctor	JEV
Bodies	14	21	27.13	1.51688	Oc. punctor	JEV
Bodies	14	21	36.3	1.51688	Oc. punctor	JEV
Bodies	14	21	27.54	1.51688	Oc. punctor	JEV
Saliva	14	21	37.2	1.51688	Oc. punctor	JEV
Saliva	14	21	38.47	1.51688	Oc. punctor	JEV
Saliva	14	21	34.765	1.51688	Oc. punctor	JEV
Saliva	14	21	39.68	1.51688	Oc. punctor	JEV
Bodies	7	21	37.215	2.05025	Oc. detritus	RRV
Bodies	7	21	19.94	7.0606	Oc. detritus	RRV
Bodies	7	21	38.64	1.63696	Oc. detritus	RRV
Bodies	7	21	39.15	1.48904	Oc. detritus	RRV
Bodies	7	21	36.25	2.33014	Oc. detritus	RRV
Bodies	7	21	34.41	2.8638	Oc. detritus	RRV
Bodies	7	21	36.77	2.17932	Oc. detritus	RRV
Bodies	7	21	35.875	2.4389	Oc. detritus	RRV
Bodies	7	21	19.26	7.25783	Oc. detritus	RRV
Bodies	7	21	16.485	8.06267	Oc. detritus	RRV
Bodies	7	21	37.975	1.82983	Oc. detritus	RRV
Bodies	7	21	38.7	1.61955	Oc. detritus	RRV
Bodies	7	21	36.81	2.16772	Oc. detritus	RRV
Bodies	7	21	38.555	1.66161	Oc. detritus	RRV
Bodies	7	21	37.78	1.88639	Oc. detritus	RRV
Bodies	7	21	31.065	3.83397	Oc. detritus	RRV
Bodies	7	21	33.505	3.12628	Oc. detritus	RRV
Bodies	7	21	35.48	2.55346	Oc. detritus	RRV
Bodies	7	21	36.62	2.22283	Oc. detritus	RRV
Bodies	7	21	34.605	2.80725	Oc. detritus	RRV
Bodies	7	21	38.26	1.74717	Oc. detritus	RRV
Bodies	7	21	38.01	1.81968	Oc. detritus	RRV
Bodies	7	21	36.86	2.15322	Oc. detritus	RRV
Saliva	7	21	38.98	1.53834	Oc. detritus	RRV
Saliva	7	21	38.765	1.6007	Oc. detritus	RRV
Saliva	7	21	36.95	2.12711	Oc. detritus	RRV
Saliva	7	21	38.665	1.6297	Oc. detritus	RRV
Saliva	7	21	38.48	1.68336	Oc. detritus	RRV
Saliva	7	21	37.96	1.83418	Oc. detritus	RRV
Saliva	7	21	39.79	1.30342	Oc. detritus	RRV
Saliva	7	21	39.78	1.30632	Oc. detritus	RRV
Saliva	7	21	34.45	2.8522	Oc. detritus	RRV
Bodies	7	24	13.76	8.85302	Oc. detritus	RRV
Bodies	7	24	14.65	8.59489	Oc. detritus	RRV
Bodies	7	24	18.31	7.53336	Oc. detritus	RRV
Bodies	7	24	36.86	2.15322	Oc. detritus	RRV
Bodies	7	24	37.235	2.04445	Oc. detritus	RRV
Bodies	7	24	37.47	1.9763	Oc. detritus	RRV
Bodies	7	24	36.09	2.37654	Oc. detritus	RRV
Bodies	7	24	37.21	2.0517	Oc. detritus	RRV
Bodies	7	24	35.63	2.50996	Oc. detritus	RRV
Bodies	7	24	31	3.85282	Oc. detritus	RRV
Bodies	7	24	37.24	2.043	Oc. detritus	RRV
Bodies	7	24	39.33	1.43683	Oc. detritus	RRV
Bodies	7	24	33.08	3.24955	Oc. detritus	RRV
Bodies	7	24	36.895	2.14307	Oc. detritus	RRV
Bodies	7	24	36.89	2.14452	Oc. detritus	RRV
Bodies	7	24	38.98	1.53834	Oc. detritus	RRV
Saliva	7	24	37.91	1.84868	Oc. detritus	RRV
Saliva	7	24	39.39	1.41943	Oc. detritus	RRV
Saliva	7	24	39.5	1.38753	Oc. detritus	RRV
Saliva	7	24	39.6	1.35852	Oc. detritus	RRV
Saliva	7	24	37.29	2.0285	Oc. detritus	RRV
Saliva	7	24	32.2	3.50478	Oc. detritus	RRV
Saliva	7	24	29.07	4.41259	Oc. detritus	RRV
Saliva	7	24	37.875	1.85883	Oc. detritus	RRV
Saliva	7	24	38.145	1.78052	Oc. detritus	RRV
Saliva	7	24	38.095	1.79502	Oc. detritus	RRV
Saliva	7	24	38.915	1.5572	Oc. detritus	RRV
Bodies	14	21	35.745	2.47661	Oc. detritus	RRV
Bodies	14	21	38.14	1.78197	Oc. detritus	RRV
Bodies	14	21	31.57	3.6875	Oc. detritus	RRV
Bodies	14	21	29.29	4.34878	Oc. detritus	RRV
Bodies	14	21	34.405	2.86525	Oc. detritus	RRV
Bodies	14	21	34.47	2.8464	Oc. detritus	RRV
Bodies	14	21	30.525	3.99059	Oc. detritus	RRV
Bodies	14	21	35.745	2.47661	Oc. detritus	RRV
Bodies	14	21	35.35	2.59117	Oc. detritus	RRV
Bodies	14	21	31.92	3.58599	Oc. detritus	RRV
Bodies	14	21	38.61	1.64566	Oc. detritus	RRV
Bodies	14	21	29.715	4.22551	Oc. detritus	RRV
Bodies	14	21	31.01	3.84992	Oc. detritus	RRV
Bodies	14	21	30.195	4.0863	Oc. detritus	RRV
Bodies	14	21	31.645	3.66575	Oc. detritus	RRV
Bodies	14	21	30.92	3.87602	Oc. detritus	RRV
Bodies	14	21	32.03	3.55408	Oc. detritus	RRV
Bodies	14	21	31.395	3.73826	Oc. detritus	RRV
Bodies	14	21	31.27	3.77451	Oc. detritus	RRV
Bodies	14	21	35.825	2.4534	Oc. detritus	RRV
Bodies	14	21	31.745	3.63674	Oc. detritus	RRV
Bodies	14	21	34.065	2.96386	Oc. detritus	RRV
Bodies	14	21	30.655	3.95288	Oc. detritus	RRV
Bodies	14	21	27.03	5.00426	Oc. detritus	RRV
Bodies	14	21	28.91	4.45899	Oc. detritus	RRV
Bodies	14	21	31.54	3.6962	Oc. detritus	RRV
Saliva	14	21	34.955	2.70573	Oc. detritus	RRV
Saliva	14	21	38.8	1.59055	Oc. detritus	RRV
Saliva	14	21	37.13	2.07491	Oc. detritus	RRV
Saliva	14	21	35.085	2.66803	Oc. detritus	RRV
Saliva	14	21	37.38	2.0024	Oc. detritus	RRV
Saliva	14	21	37.405	1.99515	Oc. detritus	RRV
Saliva	14	21	37.38	2.0024	Oc. detritus	RRV
Saliva	14	21	39.69	1.33242	Oc. detritus	RRV
Saliva	14	21	39.57	1.36722	Oc. detritus	RRV
Saliva	14	21	33.295	3.18719	Oc. detritus	RRV
Saliva	14	21	37.09	2.08651	Oc. detritus	RRV
Bodies	21	21	36.94	2.13001	Oc. detritus	RRV
Bodies	21	21	38.64	1.63696	Oc. detritus	RRV
Bodies	28	21	38.11	1.79067	Oc. detritus	RRV
Bodies	14	24	35.14	2.65208	Oc. detritus	RRV
Bodies	14	24	29.76	4.21246	Oc. detritus	RRV
Bodies	14	24	25.57	5.42771	Oc. detritus	RRV
Bodies	14	18	39.11	1.81908	Oc. detritus	VEEV
Bodies	14	18	25.78	5.59548	Oc. detritus	VEEV
Bodies	14	18	39.64	1.66893	Oc. detritus	VEEV
Bodies	14	18	27.665	5.06146	Oc. detritus	VEEV
Bodies	14	18	34.795	3.04152	Oc. detritus	VEEV
Bodies	14	18	39.59	1.68309	Oc. detritus	VEEV
Bodies	14	18	39.47	1.71709	Oc. detritus	VEEV
Bodies	14	18	38.43	2.01172	Oc. detritus	VEEV
Bodies	21	18	24	6.09976	Oc. detritus	VEEV
Bodies	21	18	38.565	1.97348	Oc. detritus	VEEV
Bodies	21	18	35.68	2.7908	Oc. detritus	VEEV
Bodies	21	18	39.39	1.73975	Oc. detritus	VEEV
Bodies	21	18	28.445	4.84048	Oc. detritus	VEEV
Bodies	21	18	36.985	2.42109	Oc. detritus	VEEV
Bodies	21	18	37.025	2.40976	Oc. detritus	VEEV
Bodies	21	18	27.44	5.1252	Oc. detritus	VEEV
Bodies	21	18	37.11	2.38568	Oc. detritus	VEEV
Bodies	21	18	33.94	3.28374	Oc. detritus	VEEV
Bodies	21	18	38.25	2.06272	Oc. detritus	VEEV
Bodies	21	18	34.775	3.04719	Oc. detritus	VEEV
Bodies	21	18	33.99	3.26958	Oc. detritus	VEEV
Bodies	21	18	22.63	6.48788	Oc. detritus	VEEV
Bodies	21	18	32.28	3.75402	Oc. detritus	VEEV
Bodies	21	18	22.165	6.61962	Oc. detritus	VEEV
Bodies	21	18	21.44	6.82501	Oc. detritus	VEEV
Bodies	21	18	33.48	3.41406	Oc. detritus	VEEV
Bodies	21	18	24.12	6.06576	Oc. detritus	VEEV
Bodies	21	18	33.7	3.35174	Oc. detritus	VEEV
Bodies	21	18	37.39	2.30636	Oc. detritus	VEEV
Bodies	21	18	17.58	7.91855	Oc. detritus	VEEV
Bodies	21	18	27.245	5.18045	Oc. detritus	VEEV
Saliva	21	18	37.17	2.36868	Oc. detritus	VEEV
Saliva	21	18	38.17	2.08538	Oc. detritus	VEEV
Saliva	21	18	35.305	2.89704	Oc. detritus	VEEV
Saliva	21	18	34.8	3.04011	Oc. detritus	VEEV
Saliva	21	18	28.315	4.87731	Oc. detritus	VEEV
Saliva	21	18	35.675	2.79222	Oc. detritus	VEEV
Saliva	21	18	38.52	1.98622	Oc. detritus	VEEV
Saliva	21	18	39.615	1.67601	Oc. detritus	VEEV
Saliva	21	18	39.15	1.80775	Oc. detritus	VEEV
Bodies	28	18	23.3667	6.27918	Oc. detritus	VEEV
Bodies	28	18	37.09	2.39135	Oc. detritus	VEEV
Bodies	28	18	39.73	1.64343	Oc. detritus	VEEV
Bodies	28	18	39.545	1.69584	Oc. detritus	VEEV
Bodies	28	18	39.035	1.84032	Oc. detritus	VEEV
Bodies	28	18	29.24	4.61526	Oc. detritus	VEEV
Bodies	28	18	38.02	2.12788	Oc. detritus	VEEV
Bodies	28	18	38.4967	1.99284	Oc. detritus	VEEV
Bodies	28	18	36.39	2.58966	Oc. detritus	VEEV
Bodies	28	18	37.265	2.34177	Oc. detritus	VEEV
Bodies	28	18	35.4233	2.86351	Oc. detritus	VEEV
Bodies	28	18	22.625	6.4893	Oc. detritus	VEEV
Bodies	28	18	34.825	3.03302	Oc. detritus	VEEV
Bodies	28	18	33.815	3.31916	Oc. detritus	VEEV
Bodies	28	18	37.67	2.22703	Oc. detritus	VEEV
Bodies	28	18	35.665	2.79505	Oc. detritus	VEEV
Bodies	28	18	26.63	5.35468	Oc. detritus	VEEV
Bodies	28	18	23.475	6.24849	Oc. detritus	VEEV
Bodies	28	18	39.345	1.7525	Oc. detritus	VEEV
Bodies	28	18	39.35	1.75108	Oc. detritus	VEEV
Bodies	28	18	22.845	6.42697	Oc. detritus	VEEV
Bodies	28	18	37.795	2.19162	Oc. detritus	VEEV
Bodies	28	18	25.4	5.70314	Oc. detritus	VEEV
Saliva	28	18	36.79	2.47634	Oc. detritus	VEEV
Saliva	28	18	37.915	2.15762	Oc. detritus	VEEV
Bodies	7	21	38.0433	2.12127	Oc. detritus	VEEV
Bodies	7	21	20.1567	7.18858	Oc. detritus	VEEV
Bodies	7	21	38.3067	2.04666	Oc. detritus	VEEV
Bodies	7	21	30.0667	4.38106	Oc. detritus	VEEV
Bodies	7	21	39.58	1.68593	Oc. detritus	VEEV
Bodies	7	21	39.61	1.67743	Oc. detritus	VEEV
Bodies	7	21	39.91	1.59244	Oc. detritus	VEEV
Bodies	7	21	28.795	4.74133	Oc. detritus	VEEV
Bodies	7	21	37.655	2.23128	Oc. detritus	VEEV
Bodies	7	21	34.97	2.99194	Oc. detritus	VEEV
Bodies	7	21	33.48	3.41406	Oc. detritus	VEEV
Bodies	14	21	21.195	6.89442	Oc. detritus	VEEV
Bodies	14	21	37.29	2.33469	Oc. detritus	VEEV
Bodies	14	21	37.81	2.18737	Oc. detritus	VEEV
Bodies	14	21	26.845	5.29377	Oc. detritus	VEEV
Bodies	14	21	27.2	5.19319	Oc. detritus	VEEV
Bodies	14	21	38.57	1.97206	Oc. detritus	VEEV
Bodies	14	21	20.89	6.98083	Oc. detritus	VEEV
Bodies	14	21	35.777	2.76332	Oc. detritus	VEEV
Bodies	14	21	30.485	4.26255	Oc. detritus	VEEV
Bodies	14	21	23.53	6.23291	Oc. detritus	VEEV
Bodies	14	21	37.445	2.29077	Oc. detritus	VEEV
Bodies	14	21	36.66	2.51317	Oc. detritus	VEEV
Bodies	14	21	21.775	6.7301	Oc. detritus	VEEV
Bodies	14	21	37.36	2.31485	Oc. detritus	VEEV
Bodies	14	21	36.71	2.499	Oc. detritus	VEEV
Bodies	14	21	35.25	2.91262	Oc. detritus	VEEV
Bodies	14	21	34.185	3.21434	Oc. detritus	VEEV
Bodies	14	21	31.86	3.87301	Oc. detritus	VEEV
Bodies	14	21	35.525	2.83471	Oc. detritus	VEEV
Bodies	14	21	32.805	3.60529	Oc. detritus	VEEV
Bodies	14	21	34.61	3.09393	Oc. detritus	VEEV
Bodies	14	21	32.945	3.56563	Oc. detritus	VEEV
Bodies	14	21	35.365	2.88004	Oc. detritus	VEEV
Saliva	14	21	39.45	1.72275	Oc. detritus	VEEV
Saliva	14	21	38.505	1.99047	Oc. detritus	VEEV
Saliva	14	21	39.84	1.61227	Oc. detritus	VEEV
Bodies	21	21	33.4867	3.41217	Oc. detritus	VEEV
Bodies	21	21	24.3567	5.99871	Oc. detritus	VEEV
Bodies	21	21	22.3567	6.56532	Oc. detritus	VEEV
Bodies	21	21	31.0733	4.09587	Oc. detritus	VEEV
Bodies	21	21	35.79	2.75964	Oc. detritus	VEEV
Bodies	21	21	35.21	2.92395	Oc. detritus	VEEV
Bodies	21	21	33.43	3.42823	Oc. detritus	VEEV
Bodies	21	21	23.3833	6.27446	Oc. detritus	VEEV
Bodies	21	21	21.72	6.74569	Oc. detritus	VEEV
Bodies	21	21	36.0767	2.67842	Oc. detritus	VEEV
Bodies	21	21	20.6867	7.03843	Oc. detritus	VEEV
Bodies	21	21	36.7033	2.50089	Oc. detritus	VEEV
Bodies	21	21	29.5067	4.53971	Oc. detritus	VEEV
Bodies	21	21	23.1333	6.34529	Oc. detritus	VEEV
Bodies	21	21	38.935	1.86865	Oc. detritus	VEEV
Bodies	21	21	34.405	3.15201	Oc. detritus	VEEV
Bodies	21	21	36.205	2.64207	Oc. detritus	VEEV
Bodies	21	21	37.77	2.1987	Oc. detritus	VEEV
Bodies	21	21	34.36	3.16476	Oc. detritus	VEEV
Bodies	21	21	22.78	6.44539	Oc. detritus	VEEV
Bodies	21	21	38.065	2.11513	Oc. detritus	VEEV
Bodies	21	21	38.915	1.87432	Oc. detritus	VEEV
Bodies	21	21	37.49	2.27803	Oc. detritus	VEEV
Bodies	21	21	36.33	2.60665	Oc. detritus	VEEV
Bodies	21	21	36.215	2.63923	Oc. detritus	VEEV
Saliva	21	21	36.975	2.42393	Oc. detritus	VEEV
Bodies	28	21	25.77	5.59832	Oc. detritus	VEEV
Bodies	28	21	31.235	4.05007	Oc. detritus	VEEV
Bodies	28	21	21.555	6.79243	Oc. detritus	VEEV
Bodies	28	21	39.49	1.71142	Oc. detritus	VEEV
Bodies	28	21	38.19	2.07971	Oc. detritus	VEEV
Bodies	7	24	37.3	2.33185	Oc. detritus	VEEV
Bodies	7	24	38.54	1.98056	Oc. detritus	VEEV
Bodies	7	24	39.05	1.83608	Oc. detritus	VEEV
Bodies	7	24	17.94	7.81656	Oc. detritus	VEEV
Bodies	7	24	22.365	6.56296	Oc. detritus	VEEV
Bodies	7	24	35.31	2.89562	Oc. detritus	VEEV
Bodies	7	24	34.805	3.03869	Oc. detritus	VEEV
Bodies	7	24	38.96	1.86157	Oc. detritus	VEEV
Bodies	7	24	39.37	1.74542	Oc. detritus	VEEV
Bodies	7	24	30.705	4.20022	Oc. detritus	VEEV
Bodies	7	24	39.37	1.74542	Oc. detritus	VEEV
Bodies	7	24	28.285	4.88581	Oc. detritus	VEEV
Bodies	7	24	39.705	1.65051	Oc. detritus	VEEV
Bodies	7	24	39.045	1.83749	Oc. detritus	VEEV
Bodies	7	24	39.45	1.72275	Oc. detritus	VEEV
Bodies	7	24	30.405	4.28521	Oc. detritus	VEEV
Bodies	7	24	38.765	1.91682	Oc. detritus	VEEV
Bodies	7	24	33.65	3.3659	Oc. detritus	VEEV
Bodies	7	24	18.515	7.65367	Oc. detritus	VEEV
Bodies	7	24	34.5	3.1251	Oc. detritus	VEEV
Bodies	7	24	34.52	3.11943	Oc. detritus	VEEV
Bodies	7	24	38.54	1.98056	Oc. detritus	VEEV
Saliva	7	24	38.91	1.87574	Oc. detritus	VEEV
Saliva	7	24	36.195	2.6449	Oc. detritus	VEEV
Saliva	7	24	38.49	1.99472	Oc. detritus	VEEV
Saliva	7	24	34.52	3.11943	Oc. detritus	VEEV
Saliva	7	24	30.005	4.39853	Oc. detritus	VEEV
Saliva	7	24	29.13	4.64642	Oc. detritus	VEEV
Saliva	7	24	37.83	2.1817	Oc. detritus	VEEV
Bodies	14	24	26.155	5.48924	Oc. detritus	VEEV
Bodies	14	24	38.57	1.97206	Oc. detritus	VEEV
Bodies	14	24	26.705	5.33343	Oc. detritus	VEEV
Bodies	14	24	39.74	1.6406	Oc. detritus	VEEV
Bodies	14	24	39.4	1.73692	Oc. detritus	VEEV
Bodies	14	24	37.8	2.1902	Oc. detritus	VEEV
Bodies	14	24	38.66	1.94656	Oc. detritus	VEEV
Bodies	14	24	38.89	1.8814	Oc. detritus	VEEV
Bodies	14	24	37.665	2.22845	Oc. detritus	VEEV
Bodies	14	24	36.72	2.49617	Oc. detritus	VEEV
Bodies	14	24	34.97	2.99194	Oc. detritus	VEEV
Bodies	14	24	36.54	2.54716	Oc. detritus	VEEV
Bodies	14	24	37.3	2.33185	Oc. detritus	VEEV
Bodies	14	24	20.875	6.98508	Oc. detritus	VEEV
Bodies	14	24	26.87	5.28668	Oc. detritus	VEEV
Bodies	14	24	36.755	2.48625	Oc. detritus	VEEV
Bodies	14	24	37.35	2.31769	Oc. detritus	VEEV
Bodies	14	24	19.12	7.48227	Oc. detritus	VEEV
Bodies	14	24	37.68	2.2242	Oc. detritus	VEEV
Bodies	14	24	35.735	2.77522	Oc. detritus	VEEV
Bodies	14	24	36.26	2.62649	Oc. detritus	VEEV
Bodies	14	24	35.05	2.96928	Oc. detritus	VEEV
Bodies	14	24	34.575	3.10385	Oc. detritus	VEEV
Bodies	14	24	36.385	2.59107	Oc. detritus	VEEV
Bodies	14	24	34.99	2.98628	Oc. detritus	VEEV
Bodies	21	24	23.8567	6.14037	Oc. detritus	VEEV
Bodies	21	24	31.8867	3.86546	Oc. detritus	VEEV
Bodies	21	24	31.23	4.05149	Oc. detritus	VEEV
Bodies	21	24	39.2433	1.7813	Oc. detritus	VEEV
Bodies	21	24	38.4267	2.01267	Oc. detritus	VEEV
Bodies	21	24	34.2133	3.20631	Oc. detritus	VEEV
Bodies	21	24	34.77	3.0486	Oc. detritus	VEEV
Bodies	21	24	33.7067	3.34985	Oc. detritus	VEEV
Bodies	21	24	30.71	4.19881	Oc. detritus	VEEV
Bodies	21	24	36.1267	2.66426	Oc. detritus	VEEV
Bodies	21	24	31.85	3.87584	Oc. detritus	VEEV
Bodies	21	24	36.1433	2.65954	Oc. detritus	VEEV
Bodies	21	24	23.6067	6.21119	Oc. detritus	VEEV
Bodies	21	24	17.9433	7.81562	Oc. detritus	VEEV
Bodies	21	24	34.0433	3.25447	Oc. detritus	VEEV
Bodies	21	24	36.945	2.43242	Oc. detritus	VEEV
Bodies	21	24	36.28	2.62082	Oc. detritus	VEEV
Bodies	21	24	39.665	1.66185	Oc. detritus	VEEV
Bodies	21	24	34.115	3.23417	Oc. detritus	VEEV
Bodies	21	24	33.565	3.38998	Oc. detritus	VEEV
Bodies	21	24	32.375	3.72711	Oc. detritus	VEEV
Bodies	21	24	37.39	2.30636	Oc. detritus	VEEV
Bodies	21	24	36.915	2.44092	Oc. detritus	VEEV
Bodies	21	24	38.125	2.09813	Oc. detritus	VEEV
Bodies	21	24	21.845	6.71027	Oc. detritus	VEEV
Bodies	21	24	39.83	1.6151	Oc. detritus	VEEV
Bodies	21	24	38.98	1.85591	Oc. detritus	VEEV
Saliva	21	24	39.83	1.6151	Oc. detritus	VEEV
Saliva	21	24	39.48	1.71426	Oc. detritus	VEEV
Saliva	21	24	39.77	1.6321	Oc. detritus	VEEV
Saliva	21	24	35.705	2.78372	Oc. detritus	VEEV
Saliva	21	24	39.72	1.64626	Oc. detritus	VEEV
Saliva	21	24	36.335	2.60524	Oc. detritus	VEEV
Bodies	28	24	33.265	3.47497	Oc. detritus	VEEV
Bodies	28	24	34.99	2.98628	Oc. detritus	VEEV
Bodies	28	24	31.795	3.89143	Oc. detritus	VEEV
Bodies	28	24	34.145	3.22567	Oc. detritus	VEEV
Bodies	28	24	38.005	2.13213	Oc. detritus	VEEV
Bodies	28	24	33.65	3.3659	Oc. detritus	VEEV
Bodies	28	24	32.775	3.61379	Oc. detritus	VEEV
Bodies	28	24	27.595	5.08129	Oc. detritus	VEEV
Bodies	28	24	18.95	7.53043	Oc. detritus	VEEV
Bodies	28	24	18.525	7.65083	Oc. detritus	VEEV
Bodies	28	24	33.775	3.33049	Oc. detritus	VEEV
Bodies	28	24	32.775	3.61379	Oc. detritus	VEEV
Bodies	28	24	33.26	3.47639	Oc. detritus	VEEV
Bodies	28	24	21.805	6.7216	Oc. detritus	VEEV
Bodies	28	24	31.18	4.06566	Oc. detritus	VEEV
Bodies	28	24	34.555	3.10951	Oc. detritus	VEEV
Bodies	28	24	34.895	3.01319	Oc. detritus	VEEV
Bodies	28	24	31.095	4.08974	Oc. detritus	VEEV
Bodies	28	24	32.25	3.76252	Oc. detritus	VEEV
Bodies	28	24	32.82	3.60104	Oc. detritus	VEEV
Bodies	28	24	34.585	3.10102	Oc. detritus	VEEV
Bodies	28	24	38.51	1.98906	Oc. detritus	VEEV
Bodies	28	24	32.305	3.74694	Oc. detritus	VEEV
Bodies	28	24	19.145	7.47519	Oc. detritus	VEEV
Bodies	28	24	29.185	4.63084	Oc. detritus	VEEV
Bodies	28	24	32.63	3.65487	Oc. detritus	VEEV
Bodies	28	24	17.785	7.86048	Oc. detritus	VEEV
Saliva	28	24	38.725	1.92815	Oc. detritus	VEEV
Saliva	28	24	39.655	1.66468	Oc. detritus	VEEV
